# Supplementary material for: SK119, a Novel Shikonin Derivative, Leads to Apoptosis in Melanoma Cell Lines and Exhibits Synergistic Effects with Vemurafenib and Cobimetinib
Source: Int J Mol Sci. 2022 May 19;23(10):5684. doi: 10.3390/ijms23105684 (PMC9145845; doi:10.3390/ijms23105684)
Supplement: Supplementary file 1 [file ijms-23-05684-s001.zip]

Archive with 1 entries (1 files):
- ijms-1726895-SI.pdf
